# Supplementary material for: Visualization of Runs of Homozygosity and Classification Using Convolutional Neural Networks
Source: Biology (Basel). 2025 Apr 16;14(4):426. doi: 10.3390/biology14040426 (PMC12025119; doi:10.3390/biology14040426)
Supplement: Supplementary file 1 [file biology-14-00426-s001.zip]

Archive with 4 entries (4 files):
- File 4 Supplementary Materials.pdf
- File 1 Supplementary Materials.txt
- File 2 Supplementary Materials.pdf
- File 3 Supplementary Materials.pdf
