# Supplementary material for: Visualization of Runs of Homozygosity and Classification Using Convolutional Neural Networks
Source: Biology (Basel). 2025 Apr 16;14(4):426. doi: 10.3390/biology14040426 (PMC12025119; doi:10.3390/biology14040426)
Supplement: Supplementary file 1 [file biology-14-00426-s001.zip › File 1 Supplementary Materials.txt]

Script for generation of images

#!/urs/bin/env Rscript

args <- commandArgs( trailingOnly = TRUE )

#folder        <- args[2]
#clean_cnv      <- args[1]
individual_id  <- args[1]
tab <- args[2]
library(ggplot2)
library(data.table)
library(readr)
library(tidyverse)
#library(snpStats)
library(ggpubr)

roh <- fread(tab)
cnv_indiv <- roh[which(roh$Sample_ID == individual_id),]
chr_coord <- data.frame("Chr" = seq(1,max(roh$Chr),1))
chr_coord$x <- max(roh$End) #adjust x for geom_text
chr_coord$y <- (chr_coord$Chr-1)*5 + 1 #adjust y for geom_text
#cnv_indiv_coord <- merge(cnv_indiv, chr_coord, all.x = TRUE, sort = FALSE)
cnv_indiv_coord <- merge(chr_coord, cnv_indiv, all.x = TRUE, sort = FALSE)
folder ="..../picture/"

indiv_name <- paste0(folder, "/ROH_of_", individual_id,".jpeg")
indiv_title <- paste0("ROH Distribution of Individual ", individual_id)
jpeg(filename = indiv_name, width = 1200, height = 1200, units = "px")
#fruit <- unique(roh$Sample_ID)
#for ( i in fruit){ 
#individual_id=i
#cnv_indiv <- roh[which(roh$Sample_ID == individual_id),]
#chr_coord <- data.frame("Chr" = seq(1,max(roh$Chr),1))
#chr_coord$x <- max(roh$End) #adjust x for geom_text
#chr_coord$y <- (chr_coord$Chr-1)*5 + 1 #adjust y for geom_text
#cnv_indiv_coord <- merge(cnv_indiv, chr_coord, all.x = TRUE, sort = FALSE)
#}
col_0 = "#006633"
col_1 = "#EF3038"
col_2 = "#4169E1"
col_3 = "#7FFFD4"
col_4= "#FF9933"
color_copy <- c("2g" = col_0,
                "2-4g" = col_1,
                "4-8g" = col_2,
                "8-16g" = col_3,
                "16-32g" = col_4)
indiv_plot <- ggplot(cnv_indiv_coord) +
  geom_rect(aes(xmin = Start/1000000, xmax = End/1000000, ymin = (Chr-1)*5,  ymax = (Chr-1)*5 + 3, fill = length_class)) +
  #scale_fill_gradient(low = col_short, high = col_long) +
  scale_fill_manual(values = color_copy) +
  #geom_text(aes(x = x/1000000, y, label = Chr), size = 8) +
  #geom_text(aes(x = x/1000000), size = 8) +
  theme(panel.background = element_rect(fill = "white", colour = "black")) +
  scale_y_continuous(breaks = seq(0, max(roh$End)/1000000, by = 20),labels = NULL) +
  scale_x_continuous(breaks = seq(0, max(roh$End)/1000000, by = 10),labels = NULL) +
  theme(legend.position="none",
  axis.text.x=element_blank(),
  axis.ticks.x=element_blank(),
  axis.title.x=element_blank()) 
  labs( title = NULL)
  
#  labs(x = "Physical Position (Mb)", y ="Autosome", title = indiv_title,  fill= "Copy", size = 8) +
#  theme_bw() +
#  theme_classic() +
#  theme(legend.key.size = unit(2, 'cm'), legend.title = element_text(size=30), legend.text = element_text(size=20)) +
#  theme(axis.title = element_text(size= 20)) + 
#  theme(plot.title =element_text(size= 30))

indiv_plot
dev.off()
cat("Task done, plot was stored in working directory.\n")
#, y, label = Chr
Comment:
for line in $(cat ID.txt); do Rscript images.R "$line"; done
